# Supplementary material for: Simultaneous T 2, T 2*, and R 2′ Mapping for Multiple Sclerosis Using Nonlinear Model‐Based Reconstruction of Undersampled Radial RARE‐EPI MRI
Source: Magn Reson Med. 2026 Jun 18;96(4):1872–92. doi: 10.1002/mrm.70465 (PMC13419268; doi:10.1002/mrm.70465)
Supplement: Supplementary file 2 — Videos S1–S8: mrm70465‐sup‐0002‐Video_S1‐S8.zip. T2,T2*,andR2′ maps obtained with 2in1‐RARE‐EPI and nonlinear model‐based reconstruction, and with the reference MSE and MGRE, together with absolute error maps relative to the references and the corresponding ROI locations, for subjects 1–8. [file MRM-96-1872-s003.zip]

Archive with 8 entries (8 files):
- Video S2.gif
- Video S5.gif
- Video S1.gif
- Video S3.gif
- Video S4.gif
- Video S6.gif
- Video S7.gif
- Video S8.gif
