# Supplementary material for: Simultaneous T 2, T 2*, and R 2′ Mapping for Multiple Sclerosis Using Nonlinear Model‐Based Reconstruction of Undersampled Radial RARE‐EPI MRI
Source: Magn Reson Med. 2026 Jun 18;96(4):1872–92. doi: 10.1002/mrm.70465 (PMC13419268; doi:10.1002/mrm.70465)
Supplement: Supplementary file 3 — Videos S9 and S10: PD,T2,T2*,andR2′ maps obtained with 2in1‐RARE‐EPI and nonlinear model‐based reconstruction in a test–retest experiment, for two subjects, as well as absolute error maps relative to the test scan, and the corresponding ROI locations, across all 27 slices. [file MRM-96-1872-s001.zip]

Archive with 2 entries (2 files):
- Video S9.gif
- Video S10.gif
